# Supplementary material for: Anti-Mycoplasma Activity of Bacilotetrins C–E, Cyclic Lipodepsipeptides from the Marine-Derived Bacillus subtilis and Structure Revision of Bacilotetrins A and B
Source: Mar Drugs. 2021 Sep 22;19(10):528. doi: 10.3390/md19100528 (PMC8537332; doi:10.3390/md19100528)
Supplement: Supplementary file 1 [file marinedrugs-19-00528-s001.zip]

Archive with 1 entries (1 files):
- marinedrugs-1376842-supplementary.pdf
